# Supplementary material for: Donor-Specific Cell-Free DNA qPCR Quantification as a Noninvasive Accurate Biomarker for Early Rejection Detection in Liver Transplantation
Source: J Clin Med. 2022 Dec 21;12(1):36. doi: 10.3390/jcm12010036 (PMC9821236; doi:10.3390/jcm12010036)
Supplement: Supplementary file 1 [file jcm-12-00036-s001.zip]

Archive with 1 entries (1 files):
- jcm-2084626-supplementary.pdf
